# Supplementary material for: Regional brain and cerebrovasculature morphology during normative aging in male and female C57BL/6N mice
Source: Front Aging Neurosci. 2026 Jun 16;18:1852741. doi: 10.3389/fnagi.2026.1852741 (PMC13351089; doi:10.3389/fnagi.2026.1852741)
Supplement: Supplementary file 2 [file Data_Sheet_2.xlsx]

## Sheet: Sheet1
		Males 6 months		Females 6 months		Males 18 months		Females 18 months		Males 26 months		Females 26 months
		Average	SEM	Average	SEM	Average	SEM	Average	SEM	Average	SEM	Average	SEM
Region	Category	Size (mm^3)	Size (mm^3)	Size (mm^3)	Size (mm^3)	Size (mm^3)	Size (mm^3)	Size (mm^3)	Size (mm^3)	Size (mm^3)	Size (mm^3)	Size (mm^3)	Size (mm^3)
Infralimbic_area	cortex	0.56375	0.023722	0.4829	0.0194814	0.52085	0.0190067	0.45595	0.010832	0.58135	0.0243289	0.59125	0.0192618
Prelimbic_area	cortex	2.299	0.01187	2.20055	0.0184128	2.2176	0.0109473	2.3584	0.0226531	2.08725	0.0159558	2.21265	0.0129352
Orbital_area	cortex	6.7661	0.0613758	6.8431	0.0408548	7.0235	0.05707	7.26	0.0358219	7.15275	0.0333427	6.89755	0.0380896
Frontal_area	cortex	6.58845	0.0772982	6.80735	0.0605533	6.7155	0.0625658	6.6957	0.0647788	6.80955	0.0829957	7.16705	0.0567176
Tenia_tecta	cortex	1.2287	0.0173018	1.265	0.0127966	1.2463	0.0144082	1.39755	0.0143667	1.25785	0.00855226	1.1528	0.0156129
Anterior_cingulate_cortex	cortex	4.19155	0.0258447	4.09695	0.0366872	4.24985	0.0359717	4.4902	0.0384617	4.147	0.0397119	4.235	0.037056
Retrosplenial_area	cortex	6.0335	0.0482895	6.0214	0.0351931	5.6716	0.0459394	6.1699	0.0359416	6.21775	0.0324	6.2667	0.0247876
Motor_area	cortex	13.8446	0.0810299	13.6571	0.102148	13.4101	0.0739821	14.058	0.06542	13.601	0.0597877	13.8424	0.0669259
Somatosensory_cortex	cortex	31.5898	0.134726	32.0727	0.205059	32.0414	0.149977	33.8327	0.201776	32.6161	0.265515	32.8966	0.109126
Parietal_area_(posterior)	cortex	1.03895	0.0252873	0.93995	0.0247024	0.9801	0.0146891	1.09505	0.0279058	1.0285	0.029726	1.02245	0.00928127
Visual_area	cortex	13.3865	0.0733949	13.8936	0.065911	13.4002	0.0825958	13.8655	0.0847313	14.344	0.132251	13.7517	0.0694541
Claustrum	cortex	8.8495	0.0574111	8.9617	0.0393567	8.87425	0.0529235	9.0662	0.0590129	8.77525	0.057382	8.68285	0.0533894
Auditory_area	cortex	7.38045	0.0619675	7.36505	0.0300772	7.4877	0.0615493	7.69835	0.0695991	7.4283	0.0998348	7.31885	0.0349653
Ectorhinal_area	cortex	2.7258	0.0239434	2.67575	0.0216508	2.82205	0.0310613	2.7225	0.0290212	2.70215	0.0374826	2.6279	0.0165606
Perirhinal_area	cortex	2.5531	0.0196736	2.4321	0.0125548	2.5102	0.0277702	2.5344	0.0223363	2.43045	0.0203994	2.3969	0.0119906
Piriform_area	cortex	18.122	0.0810049	17.9174	0.0853381	18.6494	0.0748152	18.7176	0.102058	17.6215	0.0860517	17.6484	0.0875177
Entorhinal_area	cortex	11.7117	0.0980082	11.7227	0.0650651	11.9196	0.0952027	11.9383	0.113207	12.0538	0.0901744	11.968	0.08923
Subicular_complex	limbic	3.8126	0.0489591	3.8951	0.0351358	4.14755	0.0423666	3.9941	0.0517064	4.1349	0.0315598	4.2702	0.0330826
Associated_structures	limbic	3.17735	0.0242389	3.0943	0.0423934	3.19825	0.0356528	3.20925	0.0423823	3.29505	0.0350962	3.1185	0.02013
Amygdala_BLA	limbic	1.2144	0.0166193	1.1968	0.014998	1.1957	0.0116822	1.21715	0.00979436	1.1253	0.00255617	1.14235	0.00609731
CA1	limbic	8.00415	0.0502401	7.7165	0.0428169	8.26265	0.0575299	8.36385	0.0418948	8.3468	0.0350528	8.58275	0.0378655
CA2	limbic	1.0571	0.0163625	0.99055	0.018708	1.19515	0.0206737	1.05655	0.0139946	1.09835	0.0127362	1.232	0.0161978
CA3	limbic	6.0566	0.0418336	5.93175	0.0513865	6.07585	0.0494797	6.3822	0.0478168	6.44985	0.0356026	6.47955	0.0408364
Dentate_Gyrus	limbic	7.52565	0.0446024	7.36175	0.0527951	7.4536	0.0321548	7.89855	0.0435388	7.72915	0.0527255	7.8705	0.0466669
Nucleus_accumbens	other	4.4759	0.0457429	4.56775	0.0226508	4.5496	0.0328998	4.59855	0.0296223	4.57435	0.0167247	4.45995	0.0152099
Olfactory_tubercle	other	4.0656	0.0442239	4.1041	0.0273908	4.17505	0.0273191	4.18	0.0320125	4.10245	0.0356077	4.1932	0.0190406
Diagonal_band_nucleus	other	1.5884	0.022733	1.6335	0.0145239	1.62415	0.0179836	1.6335	0.0124909	1.5026	0.0183623	1.6214	0.0142359
Corpus_striatum	other	19.6878	0.0749774	19.3996	0.104423	19.7076	0.098257	20.5106	0.0646373	19.6466	0.0639817	20.1493	0.0713839
Pallidum	other	3.9171	0.0216423	3.7906	0.0289084	3.98255	0.0307043	4.10245	0.0206206	3.9512	0.0202568	4.05845	0.0196594
Stria_terminalis	other	0.9702	0.0077096	1.0395	0.00817839	1.02245	0.0139778	1.01695	0.0137352	0.97185	0.0136237	0.98395	0.0127557
Lateral_ventricle	other	2.8171	0.020173	2.73185	0.0311462	2.73955	0.0234056	2.76375	0.0270294	2.9458	0.0335587	3.0261	0.029789
Diencephalon	other	25.3831	0.116491	24.6186	0.145574	26.4836	0.148252	27.1634	0.144754	26.7086	0.113563	27.0754	0.0640921
Cerebellum	other	59.405	0.418244	57.92	0.301281	60.4714	0.306797	60.5594	0.405694	57.618	0.316366	59.9665	0.157889
Corpus_callosum	wm	10.3153	0.0849968	9.9825	0.0412056	10.9203	0.0721366	11.2255	0.0440702	11.0644	0.074897	11.2684	0.061436
Cingulum	wm	0.8162	0.00707771	0.8195	0.008075	0.9086	0.00857875	0.9405	0.00601378	0.9812	0.00866606	1.0186	0.00707581
Dorsal_hippocampal_fissure	wm	1.3926	0.0362424	1.31285	0.0253823	1.2958	0.016739	1.36895	0.0260132	1.4179	0.0228628	1.5642	0.0239237
Dorsal_fornix	wm	0.03135	0.00153497	0.04015	0.00129766	0.0275	0.00100416	0.0418	0.00142482	0.0363	0.00082805	0.03135	0.00124478
Lateral_olfactory_tract	wm	0.4367	0.0106907	0.4312	0.0112304	0.4763	0.00608158	0.47685	0.00934838	0.4543	0.00748844	0.47025	0.00758234
Anterior_commissure	wm	0.98395	0.0256646	0.92455	0.0180924	0.95315	0.0236707	0.9449	0.0187391	0.90255	0.0199125	0.90585	0.0231073
Fiber_groups	wm	6.14075	0.0458995	6.0049	0.046612	6.4988	0.0580013	6.77105	0.043511	6.43775	0.0379099	6.7397	0.0429784
		Males 6 months		Females 6 months		Males 18 months		Females 18 months		Males 26 months		Females 26 months
		Average	SEM	Average	SEM	Average	SEM	Average	SEM	Average	SEM	Average	SEM
Region	Category	Size (%)	Size (%)	Size (%)	Size (%)	Size (%)	Size (%)	Size (%)	Size (%)	Size (%)	Size (%)	Size (%)	Size (%)
Infralimbic_area	cortex	0.174149	0.00730869	0.147239	0.00562825	0.152112	0.00526751	0.129656	0.00362175	0.165546	0.00738215	0.172489	0.00576287
Prelimbic_area	cortex	0.711444	0.0042683	0.675092	0.00652371	0.652312	0.00607188	0.670204	0.00814869	0.627823	0.00562024	0.646311	0.00609099
Orbital_area	cortex	2.09182	0.0177493	2.097	0.0131542	2.06151	0.0167779	2.06528	0.0184456	2.14199	0.0162087	2.01389	0.0154749
Frontal_area	cortex	2.04198	0.0292488	2.08994	0.0227188	1.97774	0.0269781	1.90218	0.0208992	2.00059	0.023646	2.09126	0.0205496
Tenia_tecta	cortex	0.379837	0.00567048	0.388242	0.00469091	0.366929	0.00532842	0.397287	0.00526882	0.379841	0.00381493	0.335939	0.00454931
Anterior_cingulate_cortex	cortex	1.2982	0.0112661	1.25639	0.0118478	1.24574	0.00701219	1.27623	0.0134956	1.23721	0.0119179	1.23526	0.0113035
Retrosplenial_area	cortex	1.86573	0.0160387	1.84579	0.0148101	1.66286	0.0100256	1.75377	0.0109893	1.84842	0.0145739	1.8285	0.00982786
Motor_area	cortex	4.28665	0.031079	4.18474	0.0314813	3.93829	0.0215684	3.99731	0.0205218	4.07028	0.0226797	4.0437	0.0329924
Somatosensory_cortex	cortex	9.77301	0.0440976	9.82876	0.0539082	9.40758	0.0365135	9.61548	0.0397241	9.46455	0.0473047	9.60103	0.0484541
Parietal_area_(posterior)	cortex	0.322569	0.00992032	0.287831	0.00928466	0.28695	0.006742	0.310472	0.0120021	0.289547	0.00889381	0.298437	0.0046577
Visual_area	cortex	4.13859	0.0193747	4.25799	0.0191285	3.93047	0.0147151	3.94094	0.0221817	4.17313	0.0312202	4.01293	0.0250506
Claustrum	cortex	2.73605	0.0162931	2.74805	0.0159573	2.60575	0.0153925	2.57636	0.0215261	2.59381	0.0152098	2.53322	0.0191822
Auditory_area	cortex	2.2809	0.0170674	2.25796	0.0149659	2.19364	0.0108955	2.18715	0.0171593	2.11361	0.0233958	2.13589	0.0135235
Ectorhinal_area	cortex	0.84435	0.0101098	0.82095	0.0104005	0.826745	0.00919345	0.773288	0.00805585	0.770683	0.0113414	0.767144	0.009792
Perirhinal_area	cortex	0.790609	0.00851292	0.745834	0.00757945	0.735426	0.00777843	0.719917	0.0066924	0.7064	0.00621974	0.699496	0.00656415
Piriform_area	cortex	5.60594	0.0235177	5.49483	0.0299949	5.48162	0.0330688	5.31997	0.0220429	5.20316	0.0179949	5.14978	0.029754
Entorhinal_area	cortex	3.62315	0.0312892	3.59661	0.0298731	3.49518	0.0232926	3.39074	0.0287863	3.50066	0.0224753	3.49119	0.0291546
Subicular_complex	limbic	1.17893	0.0159399	1.19476	0.014824	1.21443	0.0107906	1.13346	0.0153544	1.22978	0.0130636	1.24611	0.0131664
Associated_structures	limbic	0.983619	0.00880195	0.949749	0.0158561	0.939077	0.0110498	0.912533	0.0121027	0.971848	0.00995432	0.911382	0.0102881
Amygdala_BLA	limbic	0.374508	0.00438388	0.367691	0.00549492	0.351124	0.00385148	0.346106	0.0029848	0.338359	0.0026923	0.333154	0.0022112
CA1	limbic	2.47594	0.0157345	2.36684	0.0154716	2.42337	0.0122643	2.37754	0.0117323	2.49423	0.0161353	2.50466	0.0164102
CA2	limbic	0.327648	0.0062486	0.303214	0.00580389	0.349309	0.00560837	0.299972	0.00402075	0.338453	0.00483312	0.359461	0.005543
CA3	limbic	1.87341	0.0138468	1.81853	0.016697	1.78292	0.0140356	1.81342	0.013163	1.93615	0.0165436	1.88916	0.0139362
Dentate_Gyrus	limbic	2.32682	0.0123066	2.2583	0.0200008	2.1922	0.0165787	2.24631	0.0142073	2.29717	0.0180837	2.29698	0.0180113
Nucleus_accumbens	other	1.38295	0.0122115	1.40125	0.00965255	1.33451	0.00879412	1.30873	0.0105107	1.3621	0.00461299	1.30205	0.00835615
Olfactory_tubercle	other	1.25693	0.013458	1.25797	0.00949408	1.23006	0.0135925	1.18876	0.0101865	1.23818	0.0126068	1.22428	0.00965748
Diagonal_band_nucleus	other	0.489453	0.00585988	0.501042	0.00517106	0.477375	0.00577173	0.464539	0.0043026	0.438814	0.00538619	0.472912	0.00567913
Corpus_striatum	other	6.08989	0.0217268	5.94995	0.0374825	5.78452	0.0206482	5.83312	0.0164767	5.91206	0.0313433	5.87898	0.0285089
Pallidum	other	1.21117	0.00637009	1.16207	0.00958703	1.1673	0.0069279	1.16697	0.00658635	1.19099	0.00981387	1.18381	0.00719484
Stria_terminalis	other	0.300541	0.00300383	0.318598	0.00316501	0.299829	0.00423885	0.288895	0.00394687	0.294039	0.00442056	0.286957	0.00400382
Lateral_ventricle	other	0.871287	0.00656374	0.838351	0.0116082	0.804032	0.00885085	0.785659	0.00980241	0.891062	0.0114449	0.883798	0.0107442
Diencephalon	other	7.85175	0.0323633	7.54909	0.046411	7.7714	0.0262086	7.72638	0.0423665	7.95047	0.0389939	7.8995	0.0289603
Cerebellum	other	18.3607	0.0963168	17.7641	0.108025	17.7444	0.0425845	17.2241	0.114353	17.1085	0.0907141	17.4904	0.050979
Corpus_callosum	wm	3.18542	0.0177937	3.06222	0.0173249	3.20224	0.0117715	3.19231	0.0119285	3.33609	0.0226963	3.28709	0.0200771
Cingulum	wm	0.252138	0.00193109	0.251133	0.00242005	0.266462	0.00200544	0.267623	0.00212328	0.3009	0.00344403	0.296974	0.00240412
Dorsal_hippocampal_fissure	wm	0.430223	0.0116506	0.402587	0.0101652	0.381543	0.00986958	0.39016	0.011351	0.442651	0.00814258	0.456087	0.00915561
Dorsal_fornix	wm	0.0102526	0.000524014	0.0123212	0.000471814	0.00805049	0.000338725	0.0119241	0.000456664	0.0108939	0.000304902	0.00961542	0.000486971
Lateral_olfactory_tract	wm	0.134635	0.0034207	0.131697	0.00335443	0.14005	0.00230982	0.135526	0.00279144	0.142883	0.00274026	0.137007	0.0022575
Anterior_commissure	wm	0.302434	0.00730618	0.283398	0.00596268	0.278883	0.00660816	0.26869	0.00556645	0.26453	0.00632869	0.262924	0.0062643
Fiber_groups	wm	1.89946	0.0143375	1.84096	0.0153525	1.90494	0.0136026	1.9257	0.0140294	1.95095	0.0170179	1.96502	0.0130755
